# Supplementary material for: Goldilocks and RNA: where Mg2+ concentration is just right
Source: Nucleic Acids Res. 2023 Mar 29;51(8):3529–39. doi: 10.1093/nar/gkad124 (PMC10164553; doi:10.1093/nar/gkad124)
Supplement: gkad124_Supplemental_Files [file gkad124_supplemental_files.zip]

Archive with 2 entries (2 files):
- Microsoft Word - MgSweetSpot_Supp_v10.docx.pdf
- Supplementary Data_v2.xlsx
